# Supplementary material for: Analysis of bacterial contamination and the effectiveness of UV light-based reprocessing of everyday medical devices
Source: PLoS One. 2022 Nov 9;17(11):e0268863. doi: 10.1371/journal.pone.0268863 (PMC9645592; doi:10.1371/journal.pone.0268863)
Supplement: S1 Data — (XLSX) [file pone.0268863.s001.xlsx]

## Sheet: Fork before Disinfect
NR	KBE	Bakterium
1	1	Staphylococcus Sp.
2	120	Staphylococcus Sp.	Paenibacillus Sp.
3	50	Staphylococcus Sp.
4	0
5	150	Staphylococcus Sp.	Paenibacillus Sp.
6	14	Staphylococcus Sp.
7	1	Staphylococcus Sp.
8	100	Staphylococcus Sp.
9	140	Paenibacillus Sp.
10	90	Staphylococcus Sp.
11	4	Staphylococcus Sp.
12	20	Staphylococcus Sp.
13	0
14	30	Staphylococcus Sp.	Staphylococcus haemoliticus
15	120	Staphylococcus Sp.	Bacillus pumilus
16	1	Staphylococcus Sp.
17	8	Staphylococcus Sp.
18	1	Staphylococcus Sp.
19	8	Staphylococcus Sp.
20	1	Staphylococcus Sp.
42.95	54.4112

## Sheet: Nystagmus glas before Disinfect
NR	KBE	Bakterium
1	0
2	20	Staphylococcus Sp.
3	30	Staphylococcus Sp.
4	50	Staphylococcus Sp.
5	50	Staphylococcus Sp.
6	30	Staphylococcus Sp.
7	4	Staphylococcus Sp.
8	16	Staphylococcus Sp.
9	30	Staphylococcus Sp.
10	0
11	150	Staphylococcus Sp.	Staphylococcus aureus
12	180	Staphylococcus Sp.	Staphylococcus aureus
13	100	Staphylococcus Sp.
14	70	Staphylococcus Sp.	Staphylococcus aureus
15	80	Staphylococcus Sp.
16	30	Staphylococcus Sp.
17	90	Staphylococcus Sp.
18	12	Staphylococcus Sp.
19	150	Staphylococcus Sp.
20	180	Staphylococcus Sp.
	63.6	59.6996

## Sheet: Torniquet before Disinfect
NR	KBE	Bakterium
1	17	Micrococcus luteus
2	7	Staphylococcus Sp.
3	10	Staphylococcus Sp.
4	1	Staphylococcus Sp.
5	1	Staphylococcus Sp.
6	40	Staphylococcus Sp.
7	8	Enterococcus faecium
8	8	Staphylococcus Sp.	Bacillus Sp.
9	80	Staphylococcus Sp.
10	2	Staphylococcus Sp.
11	2	Staphylococcus Sp.
12	19	Bacillus sp.
13	19	Staphylococcus Sp.	Pantoea sp.
14	1	Bacillus sp.
15	3	Staphylococcus Sp.
16	4	Staphylococcus Sp.
17	22	Staphylococcus Sp.
18	0
19	0
20	3	Bacillus sp.
	12.35	18.8715

## Sheet: Scissors before Disinfect
NR	KBE	Bakterium
1	1	Staphylococcus Sp.
2	1	Staphylococcus Sp.
3	3	Staphylococcus Sp.
4	25	Staphylococcus Sp.
5	überwachsen	Pseudomonas aeruginosa	Staphylococcus epidemidis	Enterococcus faecium
6	überwachsen	Pseudomonas aeruginosa	Staphylococcus Sp.
7	3	Staphylococcus Sp.
8	0
9	0
10	0
11	0
12	2	Staphylococcus Sp.
13	48	Staphylococcus Sp.	Corynebakterium sp.	Enterococcus faecium
14	160	Pseudomonas aeruginosa	Candida sp.	Staphylococcus Sp.
15	4	Staphylococcus Sp.	Bacillus sp.
16	3	Staphylococcus Sp.
17	2	Staphylococcus Sp.
18	0
19	0
20	2	Staphylococcus Sp.
	14.1111	38.3496

## Sheet: Stethoscopes before Disinfect
NR	KBE	Bakterium
1	70	Staphylococcus Sp.	Staphylococcus aureus
2	25	Staphylococcus Sp.	Staphylococcus haemoliticus
3	0
4	30	Staphylococcus Sp.	Staphylococcus haemoliticus
5	30	Staphylococcus Sp.
6	120	Staphylococcus Sp.	Staphylococcus haemoliticus
7	0
8	22	Staphylococcus Sp.	Staphylococcus haemoliticus
9	9	Staphylococcus Sp.
10	200	Staphylococcus Sp.
11	200	Staphylococcus Sp.
12	200	Staphylococcus Sp.
13	50	Staphylococcus Sp.
14	200	Staphylococcus Sp.
15	250	Staphylococcus Sp.
16	180	Staphylococcus Sp.
17	1	Staphylococcus Sp.
18	200	Staphylococcus Sp.
19	0
20	4	Staphylococcus Sp.	Bacillus Sp.
	89.55	91.5719

## Sheet: reflex hammer before Disinfect
NR	KBE	Bakterium
1	42	Staphylococcus Sp.
2	45	Staphylococcus Sp.
3	58	Staphylococcus Sp.
4	17	Staphylococcus Sp.	Roseomonas mucosa
5	4	Staphylococcus Sp.
6	40	Staphylococcus Sp.
7	79	Staphylococcus Sp.
8	4	Staphylococcus Sp.
9	34	Staphylococcus Sp.	Corynebacterium Sp.
10	10	Staphylococcus Sp.	Corynebacterium Sp.
11	28	Staphylococcus Sp.	Enterococcus faecium
12	5	Staphylococcus Sp.
13	16	Staphylococcus Sp.
14	50	Staphylococcus Sp.	Enterococcus faecium
15	27	Staphylococcus Sp.	Enterococcus faecium
16	100	Staphylococcus Sp.	Enterococcus faecium
17	0
18	0
19	1	Staphylococcus Sp.
20	300	Staphylococcus Sp.
	43
	66.4459

## Sheet: Reflex hammer after UV
NR	KBE	Bakterium
1	0
2	0
3	0
4	0
5	0
6	0
7	0
8	0
9	0
10	0
11	0
12	0
13	0
14	0
15	0
16	0
17	0
18	0
19	0
20	0

## Sheet: Torniquet after UV
NR	KBE	Bakterium
1	0
2	0
3	0
4	0
5	1	Bacillus sp.
6	0
7	0
8	0
9	0
10	0
11	0
12	0
13	0
14	0
15	0
16	0
17	0
18	0
19	0
20	0
	0.05	0.223607

## Sheet: Fork after UV
NR	KBE	Bakterium
1	0
2	0
3	0
4	0
5	0
6	0
7	0
8	0
9	0
10	0
11	0
12	0
13	0
14	0
15	0
16	0
17	0
18	0
19	0
20	0

## Sheet: Scissors after UV
NR	KBE	Bakterium
1	0
2	0
3	0
4	0
5	0
6	0
7	0
8	0
9	0
10	1	Staphylococcus Sp.
11	0
12	0
13	0
14	0
15	0
16	0
17	0
18	0
19	0
20	0
	0.05	0.223607

[truncated: 6 more sheets: Nystagmus glasses after UV, Stethoscopes after UV, Average after Disinfection, Average before Disinfection, Identified bacteria, Graph 3]
